# Supplementary material for: 2,3-Bis(pyrazin-2-yloxyimino)butane
Source: Acta Crystallogr Sect E Struct Rep Online. 2008 Sep 24;64(Pt 10):o1994. doi: 10.1107/S1600536808029991 (PMC2959281; doi:10.1107/S1600536808029991)
Supplement: Supplementary file 2 [file e-64-o1994-Isup2.hkl]

# 
# h,k,l, Fc-squared, Fo-squared, sigma(Fo-squared) and status flag 
# 
data_I
_shelx_title ' 80529bm in P2(1)/n' 
_shelx_refln_list_code          4 
_shelx_F_calc_maximum       94.18 
_exptl_crystal_F_000       284.00 
_reflns_d_resolution_high  0.7830 
 
loop_ 
 _symmetry_equiv_pos_as_xyz 
 'x, y, z' 
 '-x+1/2, y+1/2, -z+1/2' 
 '-x, -y, -z' 
 'x-1/2, -y-1/2, z-1/2' 
 
_cell_length_a     4.7396 
_cell_length_b    17.1414 
_cell_length_c     7.9105 
_cell_angle_alpha  90.000 
_cell_angle_beta   98.065 
_cell_angle_gamma  90.000 
 
_shelx_F_squared_multiplier     1.000 
 
loop_ 
 _refln_index_h 
 _refln_index_k 
 _refln_index_l 
 _refln_F_squared_calc 
 _refln_F_squared_meas 
 _refln_F_squared_sigma 
 _refln_observed_status 
   2   0   0        6.41       10.62      2.36 o 
   4   0   0       17.32       27.49      5.21 o 
   1   1   0      119.92      131.19      3.02 o 
   2   1   0       18.70       18.02      3.50 o 
   3   1   0       20.98       28.24      3.16 o 
   4   1   0        0.04        1.48      1.17 o 
   5   1   0       11.69       16.44      4.47 o 
   0   2   0      288.10      280.90      3.17 o 
   1   2   0      248.21      252.88      2.97 o 
   2   2   0       57.38       67.49      4.14 o 
   3   2   0       46.09       51.13      3.28 o 
   4   2   0       11.63       12.51      1.90 o 
   5   2   0        0.04        0.00      3.24 o 
   1   3   0      652.76      678.56      4.28 o 
   2   3   0      583.70      656.07      6.76 o 
   3   3   0        0.34        0.00      0.76 o 
   4   3   0        3.25        3.95      1.48 o 
   5   3   0        0.96        0.00      3.04 o 
   0   4   0     3459.06     3335.18     18.43 o 
   1   4   0     4491.53     4690.97     16.12 o 
   2   4   0      254.07      266.02      3.69 o 
   3   4   0        6.51        9.82      1.94 o 
   4   4   0        2.56        2.42      1.63 o 
   5   4   0        0.06        3.64      3.03 o 
   1   5   0     1890.02     1836.93     15.55 o 
   2   5   0      237.13      280.45      4.04 o 
   3   5   0       13.62       14.93      1.65 o 
   4   5   0        0.00        1.11      1.38 o 
   5   5   0        3.86        6.97      4.15 o 
   0   6   0      602.28      617.08      7.69 o 
   1   6   0        0.13        0.89      0.62 o 
   2   6   0       67.25       72.19      2.21 o 
   3   6   0       14.51       13.44      2.56 o 
   4   6   0        2.45        2.37      1.80 o 
   5   6   0       37.59       40.96      5.13 o 
   1   7   0      298.90      312.23      3.69 o 
   2   7   0        8.66       10.61      1.00 o 
   3   7   0       17.88       19.26      3.02 o 
   4   7   0        1.81        2.01      1.64 o 
   5   7   0       10.82       12.73      3.23 o 
   0   8   0       96.26       84.87      3.29 o 
   1   8   0      363.02      407.93      4.56 o 
   2   8   0      333.01      335.20      6.97 o 
   3   8   0       34.29       29.32      3.96 o 
   4   8   0        9.34       12.03      2.88 o 
   5   8   0        0.99        4.22      2.47 o 
   1   9   0      496.53      558.75      6.27 o 
   2   9   0        1.31        1.14      0.98 o 
   3   9   0       34.67       38.94      3.49 o 
   4   9   0       16.63       15.84      4.74 o 
   5   9   0        0.64        3.29      3.20 o 
   0  10   0      258.38      247.57      6.17 o 
   1  10   0       50.37       61.68      3.43 o 
   2  10   0        0.01        0.75      0.98 o 
   3  10   0        5.13        7.42      1.69 o 
   4  10   0        3.28        3.34      2.12 o 
   5  10   0        0.29        0.00      2.20 o 
   1  11   0        0.00        1.29      0.93 o 
   2  11   0        2.75        4.41      1.41 o 
   3  11   0        9.79       12.27      2.11 o 
   4  11   0       10.39       10.39      2.88 o 
   5  11   0        7.26        3.22      3.38 o 
   0  12   0      457.25      443.50      9.10 o 
   1  12   0       70.57       70.58      7.50 o 
   2  12   0       28.96       34.07      3.70 o 
   3  12   0      127.07      113.23      5.28 o 
   4  12   0        1.56        3.16      2.15 o 
   5  12   0        1.11        1.69      3.43 o 
   1  13   0       39.33       46.21      4.14 o 
   2  13   0        5.09        4.96      1.57 o 
   3  13   0       46.09       42.23      3.93 o 
   4  13   0        0.14        1.81      2.64 o 
   0  14   0      101.51       99.59      7.70 o 
   1  14   0        2.97        5.25      1.60 o 
   2  14   0        8.17        4.99      1.60 o 
   3  14   0        0.84        0.63      1.42 o 
   4  14   0        0.15        2.15      2.31 o 
   1  15   0       44.88       52.91      4.80 o 
   2  15   0        1.74        5.42      1.72 o 
   3  15   0        1.67        0.62      2.09 o 
   4  15   0       28.97       24.68      6.67 o 
   0  16   0        1.50        5.01      2.97 o 
   1  16   0       45.91       48.61      5.29 o 
   2  16   0       10.18        8.46      2.05 o 
   3  16   0        1.57        0.91      1.97 o 
   4  16   0        1.99        1.81      2.62 o 
   1  17   0       24.63       25.64      6.09 o 
   2  17   0       15.66       14.49      2.48 o 
   3  17   0        3.42        2.15      2.00 o 
   0  18   0        3.06        0.00      2.23 o 
   1  18   0        0.54        2.53      2.03 o 
   2  18   0       14.13       13.51      2.51 o 
   3  18   0        0.05        1.40      2.34 o 
   1  19   0        5.37        8.37      3.01 o 
   2  19   0       64.16       65.36      6.92 o 
   0  20   0        0.32        1.73      3.28 o 
   1  20   0        2.91        0.00      2.47 o 
   2  20   0       16.73       26.99      4.53 o 
   1  21   0        1.53        1.96      2.65 o 
  -3   0   1      232.56      259.08     10.99 o 
  -1   0   1     1863.33     1891.91     20.39 o 
   1   0   1      750.30      765.47      7.24 o 
   3   0   1       35.90       37.73      3.85 o 
   5   0   1        0.47        0.79      2.95 o 
  -5   1   1       17.70       38.61      7.32 o 
  -4   1   1        1.47        3.46      2.46 o 
  -3   1   1       30.07       36.24      4.39 o 
  -2   1   1       71.21       67.20      4.80 o 
  -1   1   1      259.53      241.39      4.58 o 
   0   1   1      940.95      943.60      4.71 o 
   1   1   1     4063.65     4104.89     20.35 o 
   2   1   1        8.42        9.42      1.10 o 
   3   1   1      204.69      210.61      6.31 o 
   4   1   1        7.23        8.16      1.71 o 
   5   1   1        0.41        1.95      2.02 o 
  -5   2   1        0.62        3.68      2.29 o 
  -4   2   1        7.38       15.72      3.12 o 
  -3   2   1        3.66        1.75      1.36 o 
  -2   2   1        7.65        7.93      1.55 o 
  -1   2   1        7.07        6.01      0.82 o 
   0   2   1     4081.14     3887.39     55.85 o 
   1   2   1     4452.84     4616.33     21.86 o 
   2   2   1        3.89        5.83      0.88 o 
   3   2   1      186.64      198.81      4.57 o 
   4   2   1       10.98       11.43      1.91 o 
   5   2   1        0.41        0.08      1.79 o 
  -5   3   1       40.75       50.44     13.08 o 
  -4   3   1        0.35        2.55      1.28 o 
  -3   3   1        0.11        0.76      1.37 o 
  -2   3   1      152.37      121.57      4.25 o 
  -1   3   1        7.58        5.58      0.74 o 
   0   3   1     1118.69     1074.51      5.59 o 
   1   3   1     8869.25     8908.48     34.12 o 
   2   3   1       25.07       27.47      1.67 o 
   3   3   1       86.58       82.91      3.06 o 
   4   3   1        9.56       12.03      1.82 o 
   5   3   1        0.29        0.34      1.60 o 
  -5   4   1      116.63      103.39     25.13 o 
  -4   4   1      109.17      109.84      6.00 o 
  -3   4   1        1.91        0.94      1.00 o 
  -2   4   1        2.20        2.19      0.75 o 
  -1   4   1      101.75      100.52      2.26 o 
   0   4   1      770.97      752.66     12.50 o 
   1   4   1      134.32      129.98      1.88 o 
   2   4   1      169.07      175.42      3.36 o 
   3   4   1        1.92        2.02      0.92 o 
   4   4   1        3.06        2.65      1.59 o 
   5   4   1        0.01        0.60      1.86 o 
  -5   5   1       45.23       47.17      7.93 o 
  -4   5   1       94.59      106.05     14.54 o 
  -3   5   1       17.36       16.42      2.67 o 
  -2   5   1      136.35      136.13      2.48 o 
  -1   5   1      325.11      309.94      4.08 o 
   0   5   1        0.91        0.91      0.42 o 
   1   5   1       15.64       16.82      1.47 o 
   2   5   1       54.36       62.88      1.82 o 
   3   5   1        2.29        1.43      1.37 o 
   4   5   1       17.38       17.16      2.85 o 
   5   5   1       11.10        7.36      6.37 o 
  -5   6   1       10.37        9.94      2.75 o 
  -4   6   1        1.05        0.00      1.52 o 
  -3   6   1        0.13        0.31      0.83 o 
  -2   6   1       54.03       46.72      4.04 o 
  -1   6   1      179.18      179.40      4.22 o 
   0   6   1      164.24      160.77      5.19 o 
   1   6   1      321.47      334.77      6.93 o 
   2   6   1     2580.34     2711.37     16.17 o 
   3   6   1      101.34      100.85      8.01 o 
   4   6   1        5.81        7.81      2.22 o 
   5   6   1        7.37        2.95      2.17 o 
  -5   7   1        0.42        3.07      1.98 o 
  -4   7   1       27.56       27.32      8.28 o 
  -3   7   1        0.16        0.00      1.15 o 
  -2   7   1       21.29       19.52      1.57 o 
  -1   7   1      186.48      197.50      3.54 o 
   0   7   1        2.10        2.65      0.64 o 
   1   7   1      369.61      371.08      6.06 o 
   2   7   1      225.54      199.40      4.07 o 
   3   7   1       19.29       22.28      3.18 o 
   4   7   1        8.09       10.44      2.47 o 
   5   7   1        3.02        0.00      3.14 o 
  -5   8   1       44.40       40.68      9.64 o 
  -4   8   1       10.21       12.10      3.94 o 
  -3   8   1       22.45       26.43      3.75 o 
  -2   8   1      190.14      197.57      3.99 o 
  -1   8   1      322.32      312.62      6.59 o 
   0   8   1       23.42       23.93      1.55 o 
   1   8   1        8.00       11.21      1.54 o 
   2   8   1      248.01      247.80     10.06 o 
   3   8   1        7.05        6.29      1.78 o 
   4   8   1        0.07        1.28      3.28 o 
   5   8   1        0.17        5.80      4.24 o 
  -5   9   1        4.34        4.86      2.63 o 
  -4   9   1       34.88       36.44      8.51 o 
  -3   9   1        9.59       11.08      2.98 o 
  -2   9   1      295.48      282.64      6.85 o 
  -1   9   1       61.33       62.84      5.15 o 
   0   9   1       12.22       14.19      1.35 o 
   1   9   1       18.45       19.21      2.07 o 
   2   9   1        8.38        9.68      1.69 o 
   3   9   1        0.50        0.87      1.37 o 
   4   9   1       10.00        8.47      2.59 o 
   5   9   1        3.83        5.72      3.99 o 
  -5  10   1        5.25        5.72      2.91 o 
  -4  10   1        0.35        1.76      2.96 o 
  -3  10   1        8.38       12.93      5.08 o 
  -2  10   1       17.78       18.89      2.83 o 
  -1  10   1      216.23      202.60      4.11 o 
   0  10   1      224.15      230.53      4.26 o 
   1  10   1      376.25      377.82      7.20 o 
   2  10   1      122.57      125.83      4.51 o 
   3  10   1       51.41       50.82      5.10 o 
   4  10   1       42.50       32.61      4.57 o 
   5  10   1        1.98        3.74      3.99 o 
  -5  11   1        4.30        4.95      8.20 o 
  -4  11   1        4.98        3.29      2.20 o 
  -3  11   1       45.82       39.93      4.21 o 
  -2  11   1        1.55        1.49      1.09 o 
  -1  11   1        7.62        6.26      1.10 o 
   0  11   1      368.59      372.31     12.63 o 
   1  11   1       79.47       83.63      3.61 o 
   2  11   1        0.85        1.73      1.07 o 
   3  11   1       30.65       31.03      4.12 o 
   4  11   1       17.74       20.44      3.79 o 
   5  11   1        1.67        0.00      3.20 o 
  -5  12   1        0.25        0.34      2.74 o 
  -4  12   1        2.01        2.16      2.10 o 
  -3  12   1        8.80       11.76      2.19 o 
  -2  12   1       38.55       36.96      3.42 o 
  -1  12   1       26.12       23.41      2.47 o 
   0  12   1       11.15       14.57      1.54 o 
   1  12   1        1.08        0.54      1.06 o 
   2  12   1        0.42        0.00      0.93 o 
   3  12   1        5.81        3.76      2.41 o 
   4  12   1        0.25        2.51      2.27 o 
  -4  13   1        8.19        8.86      2.86 o 
  -3  13   1       34.63       36.76      3.89 o 
  -2  13   1        1.33        1.85      1.27 o 
  -1  13   1        0.58        0.27      1.04 o 
   0  13   1      214.29      201.94      5.63 o 
   1  13   1       10.82       10.33      1.82 o 
   2  13   1        6.34        8.43      1.76 o 
   3  13   1        1.51        2.35      2.02 o 
   4  13   1       13.20       15.34      3.55 o 
  -4  14   1        0.35        0.00      2.21 o 
  -3  14   1       21.21       17.43      3.42 o 
  -2  14   1       56.38       46.15      3.99 o 
  -1  14   1       16.83       17.88      2.48 o 
   0  14   1      211.78      196.27      6.47 o 
   1  14   1       52.33       55.71      4.13 o 
   2  14   1        0.35        0.95      1.26 o 
   3  14   1        7.62        4.41      2.24 o 
   4  14   1        2.11        0.00      1.99 o 
  -4  15   1        0.00        1.84      2.53 o 
  -3  15   1        7.49        8.69      2.29 o 
  -2  15   1       43.47       35.43      3.71 o 
  -1  15   1       27.76       31.55      3.21 o 
   0  15   1        8.14       14.76      3.01 o 
   1  15   1       37.87       37.29      3.50 o 
   2  15   1        0.03        0.59      1.23 o 
   3  15   1        9.33        5.18      4.95 o 
   4  15   1        4.22        1.15      2.86 o 
  -4  16   1        0.65        0.00      2.44 o 
  -3  16   1       14.80       19.75      3.17 o 
  -2  16   1       15.26       12.16      2.35 o 
  -1  16   1       64.09       63.28      6.06 o 
   0  16   1        0.84        5.88      2.18 o 
   1  16   1       29.82       30.41      3.31 o 
   2  16   1        0.28        0.00      1.26 o 
   3  16   1        4.20        6.35      2.81 o 
  -3  17   1       10.44        8.11      2.34 o 
  -2  17   1        0.02        1.17      2.48 o 
  -1  17   1      160.51      161.07     17.87 o 
   0  17   1        0.03        1.77      2.02 o 
   1  17   1        4.77        3.86      3.19 o 
   2  17   1        0.61        0.00      1.77 o 
   3  17   1        3.78        3.07      2.80 o 
  -3  18   1        2.89        4.40      2.13 o 
  -2  18   1        0.64        4.23      2.55 o 
  -1  18   1       96.92      100.20      9.47 o 
   0  18   1        1.58        5.95      2.40 o 
   1  18   1        0.61        0.81      2.04 o 
   2  18   1       34.39       31.72     10.28 o 
   3  18   1        0.15        0.00      2.23 o 
  -3  19   1        0.40        2.21      2.61 o 
  -2  19   1        3.39        0.00      5.71 o 
  -1  19   1       17.17       20.61      4.08 o 
   0  19   1        4.04        6.87      2.58 o 
   1  19   1        1.50        3.56      2.31 o 
   2  19   1        7.83        6.03      3.60 o 
  -2  20   1       11.37        9.64      3.76 o 
  -1  20   1        0.90        1.57      2.16 o 
   0  20   1        0.02        0.35      2.56 o 
   1  20   1        2.62        7.61      2.89 o 
   2  20   1        7.21        7.28      3.69 o 
  -1  21   1        3.08        3.04      2.77 o 
   0  21   1        4.13        9.69      3.37 o 
   1  21   1       15.40       20.53      4.28 o 
  -4   0   2       23.70       31.76      6.82 o 
  -2   0   2       16.17       22.56      3.73 o 
   0   0   2      113.68      117.01      3.25 o 
   2   0   2      138.66      120.60      3.14 o 
   4   0   2      206.66      196.60      8.44 o 
  -5   1   2        3.22        4.21      2.37 o 
  -4   1   2        0.03        0.32      1.89 o 
  -3   1   2      106.27      135.06      6.55 o 
  -2   1   2      345.75      363.83      8.30 o 
  -1   1   2      201.17      206.19     13.60 o 
   0   1   2        3.47        1.92      0.49 o 
   1   1   2      725.96      732.12      8.15 o 
   2   1   2        3.88        2.59      0.61 o 
   3   1   2        2.55        3.75      1.03 o 
   4   1   2       28.57       33.74      3.17 o 
   5   1   2        0.10        2.92      3.30 o 
  -6   2   2        3.81        6.54      3.82 o 
  -5   2   2      112.82      104.11     10.91 o 
  -4   2   2        0.36        4.72      3.06 o 
  -3   2   2      382.28      466.09     15.29 o 
  -2   2   2      136.93      169.19     10.12 o 
  -1   2   2      782.21      773.56      8.27 o 
   0   2   2      991.46     1026.35     12.58 o 
   1   2   2      438.54      427.60      4.29 o 
   2   2   2      306.50      323.14      4.49 o 
   3   2   2        0.86        0.51      0.73 o 
   4   2   2        3.82        3.10      1.41 o 
   5   2   2        0.05        0.46      1.82 o 
  -5   3   2       91.71       57.21      8.16 o 
  -4   3   2      105.97      128.15      9.42 o 
  -3   3   2      101.07      114.41     11.47 o 
  -2   3   2      227.43      216.97      7.74 o 
  -1   3   2        7.30        9.37      1.21 o 
   0   3   2        0.00        0.00      0.38 o 
   1   3   2       17.06       19.92      0.87 o 
   2   3   2       61.60       60.24      2.08 o 
   3   3   2      160.25      160.22      3.84 o 
   4   3   2       14.28       13.48      2.53 o 
   5   3   2        0.54        4.08      2.30 o 
  -5   4   2       38.15       27.66      5.10 o 
  -4   4   2       18.30       23.44      8.42 o 
  -3   4   2        0.02        3.12      1.35 o 
  -2   4   2       13.91       13.58      1.68 o 
  -1   4   2       18.63       17.32      1.39 o 
   0   4   2      175.21      181.08      2.65 o 
   1   4   2      389.33      387.37      3.49 o 
   2   4   2      887.70      877.91     14.54 o 
   3   4   2      129.52      124.38      3.98 o 
   4   4   2       17.75       19.84      3.77 o 
   5   4   2       13.18       17.34      4.03 o 
  -5   5   2        9.65        9.04      3.31 o 
  -4   5   2       92.38       87.83     12.69 o 
  -3   5   2      169.44      146.64     11.14 o 
  -2   5   2        2.56        1.30      0.74 o 
  -1   5   2      645.13      686.53      7.14 o 
   0   5   2       90.13       76.98      1.86 o 
   1   5   2       50.17       52.47      1.38 o 
   2   5   2      987.28      991.55     10.24 o 
   3   5   2       68.49       67.70      3.74 o 
   4   5   2        0.19        2.75      2.07 o 
   5   5   2        2.78        0.51      1.87 o 
  -5   6   2       26.11       22.95      6.19 o 
  -4   6   2       55.25       71.24      6.38 o 
  -3   6   2        1.52        2.15      1.07 o 
  -2   6   2       79.04       71.14      2.81 o 
  -1   6   2      946.08      949.94     15.77 o 
   0   6   2       45.05       41.87      1.54 o 
   1   6   2      117.32      110.98      2.10 o 
   2   6   2      331.83      320.40      5.04 o 
   3   6   2       45.52       45.06      3.73 o 
   4   6   2        0.04        0.12      2.28 o 
   5   6   2        0.47        0.49      4.86 o 
  -5   7   2        0.98        3.78      2.79 o 
  -4   7   2      466.60      455.21     13.51 o 
  -3   7   2        0.00        0.09      1.00 o 
  -2   7   2       67.72       71.26      2.93 o 
  -1   7   2      106.30       95.74      2.88 o 
   0   7   2      137.91      149.94      2.86 o 
   1   7   2      100.14       99.82      2.25 o 
   2   7   2      118.97      107.77      5.96 o 
   3   7   2        3.46        9.94      2.26 o 
   4   7   2        3.25        2.74      2.61 o 
   5   7   2        9.03        8.13      5.12 o 
  -5   8   2        2.77        5.10      2.34 o 
  -4   8   2       65.49       70.27      6.87 o 
  -3   8   2       32.91       37.34      3.58 o 
  -2   8   2        9.51       10.57      2.47 o 
  -1   8   2       17.98       19.67      1.23 o 
   0   8   2       78.38       66.77      3.00 o 
   1   8   2        0.91        1.97      0.85 o 
   2   8   2      328.41      316.04      7.94 o 
   3   8   2       56.52       50.22      9.73 o 
   4   8   2        5.19        6.47      2.44 o 
   5   8   2       14.46       13.16      3.41 o 
  -5   9   2       14.29       16.19      3.62 o 
  -4   9   2        4.28        6.55      2.22 o 
  -3   9   2        6.51        5.87      1.70 o 
  -2   9   2      153.09      155.33      4.11 o 
  -1   9   2      187.98      174.96      3.08 o 
   0   9   2      316.07      337.42      4.73 o 
   1   9   2      183.20      176.67      4.71 o 
   2   9   2        6.59        9.93      1.59 o 
   3   9   2      265.82      226.33      8.32 o 
   4   9   2        0.01        1.26      1.66 o 
   5   9   2        0.63        0.00      1.85 o 
  -5  10   2        2.68        5.92      2.64 o 
  -4  10   2       33.23       38.27      5.13 o 
  -3  10   2       74.35       86.69      5.42 o 
  -2  10   2       65.75       61.29      4.14 o 
  -1  10   2        3.13        1.84      0.90 o 
   0  10   2       34.90       37.87      2.28 o 
   1  10   2      357.17      329.83      6.76 o 
   2  10   2        1.57        4.77      2.31 o 
   3  10   2      130.26      134.60     14.73 o 
   4  10   2        3.45        5.12      2.40 o 
   5  10   2        0.00        0.00      3.34 o 
  -5  11   2        0.70        3.85      2.43 o 
  -4  11   2        9.72       13.25      3.25 o 
  -3  11   2      117.31      112.24     10.52 o 
  -2  11   2       51.59       60.90      4.28 o 
  -1  11   2       33.57       28.22      2.21 o 
   0  11   2      114.75      108.93      4.05 o 
   1  11   2      235.11      222.67      8.92 o 
   2  11   2       16.11       13.03      4.08 o 
   3  11   2        1.03        1.87      1.67 o 
   4  11   2        0.00        0.00      1.68 o 
  -5  12   2        0.49        0.00      3.53 o 
  -4  12   2        4.65        3.69      1.86 o 
  -3  12   2       18.06       17.81      2.79 o 
  -2  12   2        0.84        2.50      1.36 o 
  -1  12   2        9.62       11.12      2.13 o 
   0  12   2        0.44        0.84      0.96 o 
   1  12   2        1.03        0.99      1.06 o 
   2  12   2       22.81       24.45      3.62 o 
   3  12   2        5.82        9.19      2.63 o 
   4  12   2        1.92        0.00      1.71 o 
  -4  13   2        1.32        5.28      2.00 o 
  -3  13   2        3.16        6.88      1.95 o 
  -2  13   2        5.59        3.74      1.47 o 
  -1  13   2        3.27        2.61      1.41 o 
   0  13   2      162.31      150.62      5.10 o 
   1  13   2       32.77       36.02      5.34 o 
   2  13   2        0.51        2.76      1.78 o 
   3  13   2        2.43        1.25      3.35 o 
   4  13   2       17.93       11.34      4.17 o 
  -4  14   2        5.14        5.84      2.40 o 
  -3  14   2        0.05        0.51      1.65 o 
  -2  14   2       21.57       25.81      6.01 o 
  -1  14   2       10.71        7.74      1.91 o 
   0  14   2      326.67      312.78      9.33 o 
   1  14   2      161.54      148.45      5.42 o 
   2  14   2        2.60        0.06      2.58 o 
   3  14   2        6.16        8.73      2.58 o 
   4  14   2       19.43       17.49      3.88 o 
  -4  15   2        0.16        2.23      1.98 o 
  -3  15   2        0.00        2.31      1.70 o 
  -2  15   2       12.07       13.03      2.29 o 
  -1  15   2       14.82       21.54      3.69 o 
   0  15   2      266.95      249.70      7.01 o 
   1  15   2       16.39       19.32      2.69 o 
   2  15   2        0.38        0.00      1.93 o 
   3  15   2        8.04       13.88      3.28 o 
   4  15   2        0.00        0.00      2.26 o 
  -4  16   2        8.58        8.01      4.46 o 
  -3  16   2        1.23        3.78      1.82 o 
  -2  16   2        0.37        0.36      2.22 o 
  -1  16   2       11.56       12.52      3.00 o 
   0  16   2       10.73       15.15      3.20 o 
   1  16   2       11.56       12.99      2.26 o 
   2  16   2        0.23        1.86      1.96 o 
   3  16   2        7.86       10.39      2.92 o 
  -3  17   2        1.20        2.84      1.90 o 
  -2  17   2       17.60       21.79      4.16 o 
  -1  17   2       45.33       42.90      5.21 o 
   0  17   2        7.71       10.12      2.80 o 
   1  17   2        4.65        5.84      1.95 o 
   2  17   2       38.41       38.63      5.24 o 
   3  17   2        0.50        2.38      2.78 o 
  -3  18   2        1.24        0.78      4.20 o 
  -2  18   2        2.57        3.99      2.52 o 
  -1  18   2       11.26       19.89      3.86 o 
   0  18   2       44.73       49.26      5.63 o 
   1  18   2        0.00        2.79      2.12 o 
   2  18   2        0.10        4.30      2.82 o 
   3  18   2        0.14        0.00      2.51 o 
  -2  19   2       14.34       14.78      3.72 o 
  -1  19   2       87.53       85.33     12.67 o 
   0  19   2        0.36        0.79      2.06 o 
   1  19   2        0.09        6.34      3.83 o 
   2  19   2       35.37       41.64      5.62 o 
  -2  20   2        0.81        1.23      2.81 o 
  -1  20   2        9.13        4.38      5.29 o 
   0  20   2        0.46        3.32      2.66 o 
   1  20   2        0.14        0.00      2.75 o 
  -1  21   2       13.46       10.77      6.96 o 
   0  21   2        6.36        8.11      3.16 o 
  -5   0   3        5.57       17.62      5.53 o 
  -3   0   3      232.74      230.68     12.05 o 
  -1   0   3      401.96      406.61     11.25 o 
   1   0   3      615.50      617.23      5.83 o 
   3   0   3       38.66       40.61      4.30 o 
   5   0   3        7.06        2.47      3.55 o 
  -5   1   3       15.97       24.40      4.99 o 
  -4   1   3       13.69       13.47      3.51 o 
  -3   1   3       31.30       31.80      4.05 o 
  -2   1   3     1012.49     1146.48     22.63 o 
  -1   1   3       57.96       58.00      5.74 o 
   0   1   3      453.13      443.41      4.79 o 
   1   1   3      392.36      381.45      5.72 o 
   2   1   3       17.39       20.70      1.42 o 
   3   1   3       14.75       19.60      2.16 o 
   4   1   3       36.27       40.98      4.37 o 
   5   1   3        1.60        0.00      1.88 o 
  -5   2   3       15.53       20.74      4.28 o 
  -4   2   3        0.08        0.29      1.67 o 
  -3   2   3       81.72       82.96      6.09 o 
  -2   2   3      497.99      518.36     10.33 o 
  -1   2   3      203.68      215.28      5.61 o 
   0   2   3      926.72      910.21      7.76 o 
   1   2   3        0.49        0.05      0.46 o 
   2   2   3       27.95       23.70      1.64 o 
   3   2   3        3.85        5.64      1.30 o 
   4   2   3       25.44       25.59      3.49 o 
   5   2   3        3.24        4.65      3.62 o 
  -5   3   3        1.84        1.99      3.37 o 
  -4   3   3        1.40        4.06      2.14 o 
  -3   3   3       30.79       42.52      8.11 o 
  -2   3   3      217.29      216.42      6.69 o 
  -1   3   3       89.90       85.25      4.61 o 
   0   3   3     1042.29     1075.52     17.59 o 
   1   3   3      107.32      105.23      2.51 o 
   2   3   3      122.94      116.96      2.95 o 
   3   3   3        2.68        4.46      1.20 o 
   4   3   3        0.23        1.22      1.37 o 
   5   3   3       11.52       11.70      3.58 o 
  -5   4   3        2.37        1.94      2.96 o 
  -4   4   3       52.76       51.61      5.38 o 
  -3   4   3      169.19      152.43     17.31 o 
  -2   4   3        3.46        2.00      1.05 o 
  -1   4   3      153.80      162.72      4.27 o 
   0   4   3      682.46      657.80     24.00 o 
   1   4   3      116.02      110.51      2.05 o 
   2   4   3       59.17       65.74      4.19 o 
   3   4   3       66.14       64.89      4.58 o 
   4   4   3        2.81        5.44      1.94 o 
   5   4   3       12.33       15.67      3.93 o 
  -5   5   3        0.00        1.09      1.65 o 
  -4   5   3      166.79      161.03     10.49 o 
  -3   5   3        2.22        1.13      1.84 o 
  -2   5   3       22.77       22.51      2.34 o 
  -1   5   3      512.36      531.09      5.79 o 
   0   5   3      117.63      130.04      2.66 o 
   1   5   3       91.58       83.02      1.81 o 
   2   5   3       40.16       45.19      2.15 o 
   3   5   3       19.89       16.71      2.49 o 
   4   5   3        1.74        1.39      2.12 o 
   5   5   3        0.67        1.87      2.60 o 
  -5   6   3       10.92       12.35      2.72 o 
  -4   6   3      257.29      243.26     13.22 o 
  -3   6   3       63.69       55.66      3.82 o 
  -2   6   3        1.15        2.02      0.96 o 
  -1   6   3      333.21      343.36      4.72 o 
   0   6   3       43.26       42.28      1.85 o 
   1   6   3       26.70       30.03      1.42 o 
   2   6   3       32.17       35.28      2.65 o 
   3   6   3       12.74        9.79      2.88 o 
   4   6   3        0.21        1.79      2.92 o 
   5   6   3        0.69        1.34      2.37 o 
  -5   7   3        1.16        0.00      1.62 o 
  -4   7   3       23.19       21.91      3.85 o 
  -3   7   3        0.02        0.02      0.96 o 
  -2   7   3        1.42        1.08      0.90 o 
  -1   7   3      357.20      358.16      8.88 o 
   0   7   3       13.02       13.04      1.21 o 
   1   7   3       58.43       55.97      1.90 o 
   2   7   3      292.18      270.05      5.88 o 
   3   7   3      151.40      122.90      5.63 o 
   4   7   3        0.45        3.62      2.08 o 
   5   7   3        0.00        0.00      2.20 o 
  -5   8   3        0.08        0.90      1.78 o 
  -4   8   3        9.35        8.87      2.60 o 
  -3   8   3      147.02      146.57     15.93 o 
  -2   8   3       55.67       48.46      3.08 o 
  -1   8   3       55.21       57.71      2.19 o 
   0   8   3        1.30        2.49      0.73 o 
   1   8   3       51.33       45.16      3.99 o 
   2   8   3      501.90      477.70      9.54 o 
   3   8   3      108.45      105.33      5.31 o 
   4   8   3        1.69        1.60      1.87 o 
   5   8   3        0.09        1.23      2.48 o 
  -5   9   3        6.48        6.31      4.88 o 
  -4   9   3        6.59        6.22      2.92 o 
  -3   9   3      473.57      405.93     17.03 o 
  -2   9   3        0.03        0.22      0.90 o 
  -1   9   3        7.18        8.14      1.62 o 
   0   9   3        8.89        9.57      1.17 o 
   1   9   3        4.46        3.91      1.01 o 
   2   9   3       20.29       24.59      2.84 o 
   3   9   3       65.63       56.06      4.47 o 
   4   9   3        3.68        4.58      2.45 o 
  -5  10   3       44.04       37.22     15.08 o 
  -4  10   3        0.07        3.10      2.85 o 
  -3  10   3      281.65      259.72     13.81 o 
  -2  10   3       38.76       35.47      2.78 o 
  -1  10   3        5.09        6.33      1.29 o 
   0  10   3        8.38        9.25      1.16 o 
   1  10   3       41.13       40.54      2.69 o 
   2  10   3        0.71        0.96      1.15 o 
   3  10   3       18.49       18.33      2.72 o 
   4  10   3        2.80        3.58      2.45 o 
  -5  11   3       21.11       19.67      8.19 o 
  -4  11   3        0.40        7.60      3.71 o 
  -3  11   3       19.83       25.67      4.08 o 
  -2  11   3       24.13       28.26      7.90 o 
  -1  11   3        0.23        0.59      0.90 o 
   0  11   3       57.70       49.61      2.91 o 
   1  11   3      217.66      203.74      5.04 o 
   2  11   3       22.13       15.82      2.33 o 
   3  11   3       10.66        5.75      2.32 o 
   4  11   3       63.01       55.31      7.03 o 
  -4  12   3        2.29        0.00      2.19 o 
  -3  12   3       45.41       44.80      4.45 o 
  -2  12   3       19.88       20.73      6.01 o 
  -1  12   3       16.05       18.63      2.29 o 
   0  12   3       27.34       27.85      2.42 o 
   1  12   3      697.70      653.11     11.41 o 
   2  12   3       13.68       13.67      2.35 o 
   3  12   3        0.08        2.37      1.57 o 
   4  12   3       15.48       15.15      3.87 o 
  -4  13   3        4.88       10.07      3.31 o 
  -3  13   3       57.44       56.90      5.07 o 
  -2  13   3      175.16      167.08      7.85 o 
  -1  13   3        6.17       10.27      1.62 o 
   0  13   3       12.24       16.66      3.22 o 
   1  13   3       60.05       60.65      4.48 o 
   2  13   3        0.13        1.31      1.40 o 
   3  13   3        0.89        0.00      1.37 o 
   4  13   3       28.74       18.95      4.32 o 
  -4  14   3        0.02        6.47      2.97 o 
  -3  14   3        0.35        4.10      2.49 o 
  -2  14   3       67.28       62.75      6.04 o 
  -1  14   3        1.43        0.90      1.58 o 
   0  14   3        0.73        0.64      1.27 o 
   1  14   3        0.01        2.44      1.47 o 
   2  14   3        0.01        0.00      1.47 o 
   3  14   3        3.90        4.66      1.96 o 
  -4  15   3        0.78        4.44      2.90 o 
  -3  15   3       16.03       17.25      3.92 o 
  -2  15   3        7.71        8.81      2.78 o 
  -1  15   3       28.28       25.71      3.81 o 
   0  15   3       29.03       27.27      3.40 o 
   1  15   3       36.84       41.98      5.07 o 
   2  15   3        7.65        6.56      2.03 o 
   3  15   3       13.99       21.30      3.38 o 
  -3  16   3        0.02        7.44      2.78 o 
  -2  16   3        5.17        6.37      2.07 o 
  -1  16   3        1.89        4.23      2.03 o 
   0  16   3      100.31       98.51      6.98 o 
   1  16   3       18.67       24.27      3.94 o 
   2  16   3       28.36       35.19      4.09 o 
   3  16   3       14.41       18.96      3.29 o 
  -3  17   3        1.59        1.82      4.35 o 
  -2  17   3        6.44        8.71      3.09 o 
  -1  17   3       34.39       34.49      5.07 o 
   0  17   3       22.70       21.46      3.91 o 
   1  17   3        1.89        4.93      2.37 o 
   2  17   3       13.17       14.59      2.76 o 
   3  17   3        8.26       12.33      3.03 o 
  -3  18   3        0.03        0.96      2.82 o 
  -2  18   3        0.22        0.00      2.27 o 
  -1  18   3        3.58        5.46      2.48 o 
   0  18   3        0.00        0.00      2.32 o 
   1  18   3        0.29        5.61      2.56 o 
   2  18   3        0.02        2.21      2.38 o 
  -2  19   3        0.73        5.12      2.89 o 
  -1  19   3        5.46        9.31      2.98 o 
   0  19   3        2.36        3.97      2.47 o 
   1  19   3        0.49        3.35      3.08 o 
   2  19   3        7.04        6.94      3.13 o 
  -1  20   3        3.76        5.83      2.87 o 
   0  20   3        6.38        5.31      5.74 o 
   1  20   3        0.52        0.00      3.27 o 
  -4   0   4       32.95       41.14      8.25 o 
  -2   0   4      279.11      302.91     11.93 o 
   0   0   4        0.35        0.59      1.93 o 
   2   0   4      101.44       97.74      5.07 o 
   4   0   4       23.02       33.60      7.44 o 
  -5   1   4       30.47       35.75      5.90 o 
  -4   1   4       30.04       27.73      5.88 o 
  -3   1   4        2.23        2.74      1.73 o 
  -2   1   4      169.31      192.13      7.09 o 
  -1   1   4      167.38      159.56      5.76 o 
   0   1   4        0.03        0.00      0.52 o 
   1   1   4      648.29      631.26      8.20 o 
   2   1   4       15.72       14.21      1.85 o 
   3   1   4       30.73       31.48      2.89 o 
   4   1   4       13.67       19.04      4.54 o 
   5   1   4        3.96        3.78      2.63 o 
  -5   2   4       22.90       31.01      5.27 o 
  -4   2   4        1.79        6.18      2.56 o 
  -3   2   4        0.02        0.38      1.40 o 
  -2   2   4        8.71       11.65      2.27 o 
  -1   2   4      411.50      419.16      7.27 o 
   0   2   4       63.76       59.32      2.98 o 
   1   2   4      330.53      326.82      8.97 o 
   2   2   4       60.32       53.49      3.20 o 
   3   2   4        0.04        2.27      1.08 o 
   4   2   4       19.89       22.38      3.44 o 
   5   2   4        4.07        3.79      3.50 o 
  -5   3   4        0.05        1.45      2.36 o 
  -4   3   4        2.35        1.20      2.33 o 
  -3   3   4       62.00       71.58      5.67 o 
  -2   3   4       54.34       52.81      4.41 o 
  -1   3   4      547.17      644.68      9.25 o 
   0   3   4      179.66      165.08      3.78 o 
   1   3   4       68.60       70.97      2.80 o 
   2   3   4       35.60       41.05      2.83 o 
   3   3   4        2.47        1.06      1.16 o 
   4   3   4        0.12        0.27      1.41 o 
   5   3   4        4.24        3.96      4.54 o 
  -5   4   4        3.31        4.89      4.31 o 
  -4   4   4       46.10       47.40      9.67 o 
  -3   4   4      101.27       82.42      6.50 o 
  -2   4   4       71.74       81.23      4.92 o 
  -1   4   4      151.84      160.87      4.72 o 
   0   4   4        0.12        1.71      0.66 o 
   1   4   4        7.17        7.32      1.10 o 
   2   4   4      126.31      119.38      3.92 o 
   3   4   4       61.05       65.21      5.04 o 
   4   4   4        0.06        2.91      1.71 o 
   5   4   4        0.01        0.02      2.40 o 
  -5   5   4        0.03        0.89      2.08 o 
  -4   5   4        4.89        7.58      2.60 o 
  -3   5   4       44.14       44.99      5.63 o 
  -2   5   4       21.75       23.18      2.52 o 
  -1   5   4       90.78       97.23      3.14 o 
   0   5   4      243.88      235.20      6.40 o 
   1   5   4        4.58        5.09      0.98 o 
   2   5   4        0.00        0.00      1.02 o 
   3   5   4      162.75      150.82      6.27 o 
   4   5   4        0.12        2.17      1.72 o 
  -5   6   4        2.13        5.87      2.46 o 
  -4   6   4        7.54        6.69      1.88 o 
  -3   6   4        4.49        8.93      2.49 o 
  -2   6   4       50.67       49.69      3.47 o 
  -1   6   4      111.15      109.26      2.99 o 
   0   6   4      142.01      152.68      7.72 o 
   1   6   4        0.06        0.00      0.72 o 
   2   6   4       40.87       45.34      3.11 o 
   3   6   4      219.67      186.70      7.00 o 
   4   6   4        2.13        1.31      2.24 o 
  -5   7   4        0.45        1.43      1.96 o 
  -4   7   4      148.15      152.37      8.71 o 
  -3   7   4      197.31      193.67     12.97 o 
  -2   7   4       23.17       21.93      2.26 o 
  -1   7   4       28.89       35.58      2.39 o 
   0   7   4      325.20      325.95      6.39 o 
   1   7   4       10.54        8.30      1.30 o 
   2   7   4        0.00        1.23      1.04 o 
   3   7   4        1.79        3.51      1.59 o 
   4   7   4        1.71        4.05      2.90 o 
  -5   8   4        1.96        4.22      2.43 o 
  -4   8   4       74.73       66.19      7.13 o 
  -3   8   4      206.06      190.03      5.64 o 
  -2   8   4       33.40       38.56      3.55 o 
  -1   8   4       12.33       12.66      1.48 o 
   0   8   4       74.70       74.14      2.56 o 
   1   8   4       22.48       25.62      3.32 o 
   2   8   4      104.98      101.50      5.05 o 
   3   8   4        2.93        2.27      1.43 o 
   4   8   4        0.01        4.23      2.62 o 
  -5   9   4        8.05        5.51      2.69 o 
  -4   9   4       70.71       66.11     11.00 o 
  -3   9   4        5.26        8.36      2.33 o 
  -2   9   4        6.28        7.65      1.51 o 
  -1   9   4        1.36        2.26      1.04 o 
   0   9   4        6.82       10.05      2.37 o 
   1   9   4       11.61       10.73      1.84 o 
   2   9   4      282.37      266.70      7.59 o 
   3   9   4       17.37       22.05      4.07 o 
   4   9   4       10.70        9.28      3.23 o 
  -5  10   4        1.64        5.79      2.69 o 
  -4  10   4        6.87        9.53      2.92 o 
  -3  10   4        0.00        1.82      1.57 o 
  -2  10   4       34.99       30.80      2.75 o 
  -1  10   4        4.66        3.00      1.09 o 
   0  10   4        3.51        3.69      0.97 o 
   1  10   4        5.56        5.39      1.56 o 
   2  10   4      188.96      174.13      6.37 o 
   3  10   4        0.33        0.39      1.83 o 
   4  10   4       27.35       15.67      4.13 o 
  -4  11   4       25.12       26.02      9.79 o 
  -3  11   4       13.95       11.11      2.51 o 
  -2  11   4      163.87      153.69      4.91 o 
  -1  11   4       21.74       20.87      2.16 o 
   0  11   4        3.30        4.34      1.16 o 
   1  11   4       38.04       40.23      3.72 o 
   2  11   4       25.22       24.06      4.74 o 
   3  11   4        6.19        7.22      4.23 o 
   4  11   4       10.11        7.32      2.88 o 
  -4  12   4        0.06        0.50      2.03 o 
  -3  12   4        0.22        1.15      1.56 o 
  -2  12   4      604.52      600.04     15.87 o 
  -1  12   4       13.86       13.74      1.91 o 
   0  12   4        9.81       10.53      2.11 o 
   1  12   4       25.37       26.33      3.15 o 
   2  12   4       13.76       21.58      3.07 o 
   3  12   4        2.27        2.93      2.20 o 
   4  12   4        6.12        9.51      3.48 o 
  -4  13   4        0.23        3.72      2.17 o 
  -3  13   4        4.51        9.07      2.38 o 
  -2  13   4       20.85       20.51      2.90 o 
  -1  13   4       28.98       31.83      3.32 o 
   0  13   4        2.99        3.62      1.55 o 
   1  13   4       57.14       59.14      4.69 o 
   2  13   4       39.52       40.63      4.58 o 
   3  13   4        1.16        4.29      2.30 o 
  -4  14   4        1.21        5.03      2.59 o 
  -3  14   4        0.41        4.97      2.05 o 
  -2  14   4        0.36        1.39      1.73 o 
  -1  14   4        4.49        9.96      4.96 o 
   0  14   4        3.26        3.65      1.47 o 
   1  14   4       18.59       19.85      2.76 o 
   2  14   4        0.04        0.84      1.54 o 
   3  14   4        0.05        2.38      2.22 o 
  -4  15   4        9.30       17.50      4.41 o 
  -3  15   4        1.48        3.66      2.03 o 
  -2  15   4       29.33       27.62      4.69 o 
  -1  15   4       40.17       39.48      4.87 o 
   0  15   4       14.95       21.60      3.63 o 
   1  15   4       12.71        8.12      2.61 o 
   2  15   4        8.09       10.58      2.49 o 
   3  15   4        0.79        1.76      2.30 o 
  -3  16   4       30.67       27.19      4.00 o 
  -2  16   4       24.92       30.60      7.41 o 
  -1  16   4      125.15      118.75      9.02 o 
   0  16   4        1.57        4.69      2.29 o 
   1  16   4        3.12        4.67      2.41 o 
   2  16   4        0.54        5.33      1.98 o 
  -3  17   4       10.82       13.65      2.95 o 
  -2  17   4        0.58        2.78      5.13 o 
  -1  17   4       24.16       23.31      4.62 o 
   0  17   4       22.67       27.61      6.27 o 
   1  17   4        0.37        2.71      2.13 o 
   2  17   4        0.13        0.38      2.14 o 
  -2  18   4        0.55        0.45      2.43 o 
  -1  18   4        0.43        3.97      2.34 o 
   0  18   4        0.49        1.21      3.32 o 
   1  18   4        1.26        1.79      2.63 o 
   2  18   4        0.46        1.91      2.54 o 
  -2  19   4        1.66        5.22      3.25 o 
  -1  19   4        3.30        1.03      2.28 o 
   0  19   4        6.98       11.89      5.22 o 
   1  19   4        2.60        8.18      4.81 o 
  -5   0   5       73.25       90.08     12.73 o 
  -3   0   5       95.29      106.19      9.85 o 
  -1   0   5       12.37       13.47      3.47 o 
   1   0   5        0.00        0.65      1.22 o 
   3   0   5        2.19        2.41      1.87 o 
  -5   1   5       14.19       21.81      5.31 o 
  -4   1   5        0.24        0.36      1.96 o 
  -3   1   5        0.01        0.00      1.28 o 
  -2   1   5      306.17      295.52      9.09 o 
  -1   1   5        0.51        3.40      1.65 o 
   0   1   5        8.68        7.04      1.40 o 
   1   1   5       14.32       15.82      1.98 o 
   2   1   5       58.93       57.76      4.66 o 
   3   1   5        0.63        1.43      1.26 o 
   4   1   5        2.41        2.43      2.34 o 
  -5   2   5        1.81        5.67      2.99 o 
  -4   2   5        1.45        2.18      1.98 o 
  -3   2   5      113.14      105.58      6.46 o 
  -2   2   5      195.56      163.02      6.90 o 
  -1   2   5      219.38      238.41     18.55 o 
   0   2   5      112.38      117.60      3.63 o 
   1   2   5       45.50       43.77      3.02 o 
   2   2   5       89.04       88.41      4.12 o 
   3   2   5        0.06        0.28      1.27 o 
   4   2   5       62.48       65.26      8.20 o 
  -5   3   5        5.72        7.86      3.31 o 
  -4   3   5       51.86       49.07      6.35 o 
  -3   3   5        8.10        6.47      2.45 o 
  -2   3   5        0.36        3.06      1.69 o 
  -1   3   5        0.22        0.00      0.98 o 
   0   3   5        7.63        8.67      1.43 o 
   1   3   5        7.39       10.17      1.57 o 
   2   3   5       29.82       31.50      2.79 o 
   3   3   5       16.80       21.17      3.52 o 
   4   3   5       45.24       48.53      5.90 o 
  -5   4   5        4.08        3.48      4.41 o 
  -4   4   5       57.77       57.18     11.29 o 
  -3   4   5      289.02      283.76     13.91 o 
  -2   4   5       35.19       36.55      4.11 o 
  -1   4   5        5.02        4.62      1.40 o 
   0   4   5       11.33       13.49      1.70 o 
   1   4   5        2.89        3.10      1.01 o 
   2   4   5        0.52        0.43      0.96 o 
   3   4   5        8.64       10.05      2.30 o 
   4   4   5       26.57       32.24      4.37 o 
  -5   5   5        0.42        5.34      4.81 o 
  -4   5   5       19.73       14.50      4.11 o 
  -3   5   5      281.86      299.48     29.02 o 
  -2   5   5       15.26       16.04      2.35 o 
  -1   5   5       17.36       22.49      2.36 o 
   0   5   5       65.63       64.16      2.54 o 
   1   5   5        1.52        2.81      1.04 o 
   2   5   5       60.53       68.16      5.35 o 
   3   5   5       40.49       37.69      4.49 o 
   4   5   5        0.69        0.00      1.70 o 
  -5   6   5        0.01        4.91      2.48 o 
  -4   6   5       19.40       18.90      3.79 o 
  -3   6   5      163.72      158.69     16.23 o 
  -2   6   5       23.43       21.52      2.70 o 
  -1   6   5        0.36        1.56      0.84 o 
   0   6   5      294.09      290.35      5.18 o 
   1   6   5       38.73       40.48      2.71 o 
   2   6   5        2.63        3.49      1.50 o 
   3   6   5       12.93       15.13      2.76 o 
   4   6   5        7.15        8.63      3.25 o 
  -5   7   5        0.59        1.73      2.18 o 
  -4   7   5        1.13        1.91      1.99 o 
  -3   7   5       46.92       43.35      4.51 o 
  -2   7   5       16.29       21.59      2.43 o 
  -1   7   5       29.59       32.51      3.19 o 
   0   7   5        0.22        1.83      1.03 o 
   1   7   5       28.90       30.54      3.09 o 
   2   7   5        0.99        2.64      1.40 o 
   3   7   5      166.39      156.83      6.92 o 
   4   7   5        3.63        2.42      2.44 o 
  -5   8   5        8.06       12.29      5.94 o 
  -4   8   5        6.27        9.65      2.95 o 
  -3   8   5       99.53       96.12      4.97 o 
  -2   8   5        0.00        0.26      0.98 o 
  -1   8   5        3.22        4.53      1.11 o 
   0   8   5        1.25        3.13      1.11 o 
   1   8   5        3.70        6.76      1.66 o 
   2   8   5        2.62        4.23      1.99 o 
   3   8   5       25.99       28.24      3.80 o 
   4   8   5        0.13        1.41      4.30 o 
  -4   9   5      109.66      109.78     17.70 o 
  -3   9   5        5.35        6.83      1.79 o 
  -2   9   5       24.41       31.92      2.94 o 
  -1   9   5      113.02       99.75      3.86 o 
   0   9   5       40.15       39.53      2.88 o 
   1   9   5       60.15       64.24      7.98 o 
   2   9   5        0.85        0.74      1.69 o 
   3   9   5        0.01        0.52      1.88 o 
   4   9   5        7.45       11.98      3.97 o 
  -4  10   5       47.04       51.09      6.14 o 
  -3  10   5       14.01       22.59      3.15 o 
  -2  10   5       86.89       88.39      4.50 o 
  -1  10   5       29.35       23.92      2.34 o 
   0  10   5        2.18        2.34      1.60 o 
   1  10   5       39.40       46.36      5.49 o 
   2  10   5        6.95        7.75      2.60 o 
   3  10   5        6.98        7.50      3.78 o 
   4  10   5        1.60        5.82      4.34 o 
  -4  11   5        0.20        0.00      2.00 o 
  -3  11   5        6.75        8.68      2.34 o 
  -2  11   5       49.63       51.74      4.48 o 
  -1  11   5       51.28       54.56      4.96 o 
   0  11   5       18.57       24.38      3.04 o 
   1  11   5       27.76       34.70      5.54 o 
   2  11   5       33.20       28.00      4.96 o 
   3  11   5        2.38        5.79      2.68 o 
  -4  12   5        0.60        2.00      2.31 o 
  -3  12   5        5.63       12.38      3.64 o 
  -2  12   5        0.03        1.49      1.23 o 
  -1  12   5        0.08        0.81      1.22 o 
   0  12   5        2.38        4.36      1.93 o 
   1  12   5        0.43        0.54      1.60 o 
   2  12   5        2.97        2.85      2.32 o 
   3  12   5        2.48        4.42      2.64 o 
  -4  13   5        0.82        0.40      2.39 o 
  -3  13   5        1.03        2.98      1.96 o 
  -2  13   5       13.16       12.93      2.93 o 
  -1  13   5      104.15       96.02      6.01 o 
   0  13   5        2.74        1.68      2.45 o 
   1  13   5        2.15        2.97      1.62 o 
   2  13   5        2.03        2.62      2.18 o 
   3  13   5        0.11        2.10      2.23 o 
  -3  14   5        5.72        6.96      2.38 o 
  -2  14   5       41.55       47.33      5.67 o 
  -1  14   5       99.99       96.19      5.62 o 
   0  14   5        2.55        8.24      3.50 o 
   1  14   5       12.11       20.24      3.75 o 
   2  14   5        4.64        4.66      2.00 o 
   3  14   5        0.87        1.42      2.72 o 
  -3  15   5        1.19        4.84      2.31 o 
  -2  15   5       24.04       18.94      3.81 o 
  -1  15   5      125.08      133.01      7.73 o 
   0  15   5        7.15        8.55      2.70 o 
   1  15   5        2.21        6.20      2.47 o 
   2  15   5        0.00        1.12      1.82 o 
  -3  16   5        0.24        3.80      2.29 o 
  -2  16   5        8.64        7.35      2.79 o 
  -1  16   5        3.43        3.89      2.56 o 
   0  16   5        7.53        7.50      2.51 o 
   1  16   5        0.11        1.35      2.01 o 
   2  16   5        2.32        2.31      2.29 o 
  -2  17   5        4.76        5.48      2.91 o 
  -1  17   5        9.63       17.36      5.83 o 
   0  17   5       34.12       44.66      5.66 o 
   1  17   5        5.86        9.36      3.33 o 
  -2  18   5        0.15        0.00      3.52 o 
  -1  18   5       13.17       11.12      5.16 o 
   0  18   5       11.03        8.35      4.32 o 
   1  18   5        1.84        3.05      2.84 o 
  -4   0   6        9.52        1.52      2.88 o 
  -2   0   6       52.91       50.76      7.61 o 
   0   0   6      111.33      104.27      5.91 o 
   2   0   6       15.31       18.13      3.42 o 
   4   0   6        0.55        0.05      3.14 o 
  -5   1   6        2.52        6.33      3.46 o 
  -4   1   6       28.93       35.26      5.37 o 
  -3   1   6        0.17        1.08      1.84 o 
  -2   1   6      289.07      283.23     21.91 o 
  -1   1   6      150.56      146.35      6.90 o 
   0   1   6        2.04        3.75      1.97 o 
   1   1   6       13.30       15.45      2.15 o 
   2   1   6        1.08        2.59      1.23 o 
   3   1   6        0.43        1.23      1.53 o 
   4   1   6        3.73        3.74      2.57 o 
  -5   2   6        0.30        1.00      2.96 o 
  -4   2   6       37.55       29.38      4.78 o 
  -3   2   6        2.13        1.99      1.86 o 
  -2   2   6      257.04      262.56      9.34 o 
  -1   2   6      524.68      523.52     19.08 o 
   0   2   6        0.47        1.23      1.36 o 
   1   2   6        5.30        6.38      1.58 o 
   2   2   6        0.52        0.79      1.02 o 
   3   2   6        7.12       10.51      3.09 o 
   4   2   6        0.20        5.52      2.59 o 
  -5   3   6        3.27        4.99      3.43 o 
  -4   3   6        7.91        4.85      2.74 o 
  -3   3   6        2.76        0.30      1.79 o 
  -2   3   6      717.94      690.85     28.73 o 
  -1   3   6       43.52       36.25      4.37 o 
   0   3   6        0.37        0.64      1.01 o 
   1   3   6       26.51       27.38      2.80 o 
   2   3   6        0.80        0.59      1.10 o 
   3   3   6        0.07        3.54      1.57 o 
   4   3   6        5.72        3.49      2.14 o 
  -5   4   6        0.34        1.33      2.98 o 
  -4   4   6        0.58        2.81      2.25 o 
  -3   4   6        8.18        9.70      2.63 o 
  -2   4   6       27.83       34.59      9.15 o 
  -1   4   6        8.82       12.73      3.77 o 
   0   4   6       13.13       16.73      2.11 o 
   1   4   6        9.71        8.52      1.64 o 
   2   4   6        0.67        1.21      1.70 o 
   3   4   6       32.45       33.82      4.17 o 
   4   4   6       22.12       22.06      3.85 o 
  -5   5   6        7.61       12.25      6.10 o 
  -4   5   6        0.32        1.65      2.13 o 
  -3   5   6       18.76        8.27      2.70 o 
  -2   5   6        0.08        0.00      2.86 o 
  -1   5   6        4.24        4.65      1.58 o 
   0   5   6       63.09       57.80      3.86 o 
   1   5   6       12.13       13.96      2.30 o 
   2   5   6        0.37        0.00      1.33 o 
   3   5   6       10.97        8.77      2.52 o 
   4   5   6       13.83       18.14      3.52 o 
  -4   6   6       19.42       21.49      4.19 o 
  -3   6   6      301.76      250.20      9.73 o 
  -2   6   6       41.89       45.52      4.19 o 
  -1   6   6        1.19        1.24      0.94 o 
   0   6   6       10.17        7.73      1.54 o 
   1   6   6        4.03        4.22      2.01 o 
   2   6   6        0.96        0.00      1.24 o 
   3   6   6        0.03        2.12      3.86 o 
   4   6   6        2.15        6.80      5.08 o 
  -4   7   6        0.16        0.00      1.49 o 
  -3   7   6       20.23       22.94      3.09 o 
  -2   7   6       68.39       55.13      5.74 o 
  -1   7   6        2.23        3.97      1.21 o 
   0   7   6       73.05       63.73      3.81 o 
   1   7   6        9.93        9.64      2.68 o 
   2   7   6        0.01        0.21      1.74 o 
   3   7   6        3.25        6.19      2.36 o 
  -4   8   6        0.61        1.60      2.24 o 
  -3   8   6       31.43       30.57      3.55 o 
  -2   8   6        0.52        1.50      1.18 o 
  -1   8   6       18.68       15.34      2.01 o 
   0   8   6       52.13       48.35      3.33 o 
   1   8   6       15.68       14.51      3.08 o 
   2   8   6        6.28       11.93      3.61 o 
   3   8   6        1.23        1.28      1.63 o 
  -4   9   6        0.25        0.54      2.34 o 
  -3   9   6        4.14        5.92      2.22 o 
  -2   9   6        1.43        5.13      1.45 o 
  -1   9   6        2.33        0.28      1.54 o 
   0   9   6        5.53        5.11      1.70 o 
   1   9   6       41.40       38.96      5.06 o 
   2   9   6        1.69        4.26      2.23 o 
   3   9   6        2.37        1.20      2.13 o 
  -4  10   6       14.75       24.08      7.69 o 
  -3  10   6       23.60       21.71      2.78 o 
  -2  10   6       39.13       37.47      3.27 o 
  -1  10   6       25.99       24.95      3.07 o 
   0  10   6       32.51       41.83      3.93 o 
   1  10   6        1.98        4.03      2.10 o 
   2  10   6        3.87        3.61      2.20 o 
   3  10   6        0.86        0.00      2.19 o 
  -4  11   6        0.65        0.62      2.27 o 
  -3  11   6        2.62        5.16      2.06 o 
  -2  11   6       22.01       23.49      2.77 o 
  -1  11   6       51.92       44.38      4.02 o 
   0  11   6        3.78        4.03      2.02 o 
   1  11   6        0.46        0.93      1.37 o 
   2  11   6       14.92       18.36      3.92 o 
   3  11   6        0.39        1.84      2.42 o 
  -4  12   6        1.57        3.22      2.73 o 
  -3  12   6        0.00        2.99      1.94 o 
  -2  12   6        0.20        1.76      1.48 o 
  -1  12   6        4.14        4.54      2.02 o 
   0  12   6        7.81        9.96      2.81 o 
   1  12   6        6.46        8.27      2.23 o 
   2  12   6        3.88        2.59      2.25 o 
   3  12   6        0.99        0.58      2.99 o 
  -3  13   6        0.92        2.07      1.89 o 
  -2  13   6        6.96        9.52      2.45 o 
  -1  13   6       37.97       33.47      4.52 o 
   0  13   6        0.07        0.00      1.58 o 
   1  13   6        0.00        1.66      2.28 o 
   2  13   6       11.44       11.42      6.73 o 
  -3  14   6        0.19        0.02      1.94 o 
  -2  14   6       10.52        7.62      2.75 o 
  -1  14   6       31.14       28.60      4.41 o 
   0  14   6        0.47        2.29      1.75 o 
   1  14   6       14.86       24.51      4.14 o 
   2  14   6        3.59        5.74      3.21 o 
  -3  15   6        0.04        1.95      2.72 o 
  -2  15   6       13.96       17.00      5.60 o 
  -1  15   6        2.62        6.04      2.58 o 
   0  15   6        3.76        3.62      5.50 o 
   1  15   6       12.54       16.99      3.69 o 
   2  15   6        1.51        2.57      2.63 o 
  -2  16   6        5.65        7.29      2.93 o 
  -1  16   6        0.01        3.17      3.12 o 
   0  16   6       27.54       34.85      4.97 o 
   1  16   6        4.68       10.27      3.13 o 
  -1  17   6        2.69        6.01      3.91 o 
   0  17   6       37.26       36.61      5.32 o 
  -3   0   7        3.23        0.00      2.77 o 
  -1   0   7     1561.50     1639.29     35.56 o 
   1   0   7        2.29        4.87      2.23 o 
   3   0   7        0.54        0.09      2.66 o 
  -4   1   7        0.02        4.41      2.68 o 
  -3   1   7        1.03        1.59      2.08 o 
  -2   1   7        0.64        0.00      1.55 o 
  -1   1   7        2.41        7.03      2.73 o 
   0   1   7       28.31       30.51      3.60 o 
   1   1   7        0.06        0.00      1.12 o 
   2   1   7       19.17       19.05      2.77 o 
   3   1   7        0.12        0.60      1.74 o 
  -4   2   7        2.40        2.17      4.06 o 
  -3   2   7        3.25        4.38      2.30 o 
  -2   2   7       18.12       15.83      3.44 o 
  -1   2   7       18.77       21.79      4.47 o 
   0   2   7        0.01        0.00      1.41 o 
   1   2   7        5.07        5.50      1.66 o 
   2   2   7        6.76        5.58      1.89 o 
   3   2   7        0.37        2.54      2.61 o 
  -4   3   7        0.21        5.09      2.89 o 
  -3   3   7       39.70       39.77      5.30 o 
  -2   3   7       15.42       11.95      3.14 o 
  -1   3   7        0.91        0.45      1.91 o 
   0   3   7       76.97       88.54      5.50 o 
   1   3   7       44.45       48.94      3.93 o 
   2   3   7        1.35        2.62      1.68 o 
   3   3   7        0.09        0.00      1.67 o 
  -4   4   7        5.16        7.05      3.25 o 
  -3   4   7        8.23        1.54      2.14 o 
  -2   4   7      109.08      110.92     19.63 o 
  -1   4   7      114.24      111.29      7.42 o 
   0   4   7      197.58      184.99      6.65 o 
   1   4   7       34.85       33.33      3.68 o 
   2   4   7        0.90        0.59      1.68 o 
   3   4   7        0.02        0.00      1.50 o 
  -4   5   7       10.02       10.32      3.36 o 
  -3   5   7       26.36       19.59      3.87 o 
  -2   5   7       41.54       54.22      5.89 o 
  -1   5   7        1.46        1.56      2.21 o 
   0   5   7      145.56      130.68      5.65 o 
   1   5   7       27.97       33.55      3.78 o 
   2   5   7        1.40        0.57      1.35 o 
   3   5   7        0.04        2.86      2.00 o 
  -4   6   7        0.88        5.23      2.71 o 
  -3   6   7        2.91        7.35      2.82 o 
  -2   6   7        2.33        4.71      2.52 o 
  -1   6   7       19.23       20.16      2.90 o 
   0   6   7        0.88        4.38      1.68 o 
   1   6   7        7.88        9.55      2.62 o 
   2   6   7        0.10        3.68      1.87 o 
   3   6   7        0.12        0.66      1.72 o 
  -4   7   7        1.55        1.41      1.83 o 
  -3   7   7        0.67        2.57      1.67 o 
  -2   7   7       20.06       18.36      2.84 o 
  -1   7   7        0.09        0.80      1.49 o 
   0   7   7       17.92       14.67      2.66 o 
   1   7   7        2.07        2.38      2.20 o 
   2   7   7        2.49        6.32      2.58 o 
   3   7   7        2.97        3.32      3.07 o 
  -4   8   7        8.78        7.96      3.16 o 
  -3   8   7       10.52       11.94      2.49 o 
  -2   8   7       44.49       48.62      5.74 o 
  -1   8   7        1.96        3.67      1.65 o 
   0   8   7        8.30        7.87      2.44 o 
   1   8   7       59.09       56.69      6.45 o 
   2   8   7        1.50        0.00      3.87 o 
   3   8   7        0.48        2.20      3.68 o 
  -4   9   7        9.72        9.99      4.00 o 
  -3   9   7        0.07        0.00      1.64 o 
  -2   9   7       25.66       21.12      3.17 o 
  -1   9   7        1.20        0.79      1.66 o 
   0   9   7       56.63       55.43      4.72 o 
   1   9   7        0.00        0.86      1.78 o 
   2   9   7        3.27        3.12      2.48 o 
  -3  10   7        0.21        4.17      2.68 o 
  -2  10   7       10.99       10.72      2.05 o 
  -1  10   7       13.30       11.60      2.54 o 
   0  10   7        2.69        2.32      1.96 o 
   1  10   7        1.91        2.54      1.99 o 
   2  10   7        1.21        0.21      2.24 o 
  -3  11   7        0.29        2.96      2.14 o 
  -2  11   7        1.24        4.73      1.62 o 
  -1  11   7        0.11        0.00      1.75 o 
   0  11   7        0.70        5.30      3.12 o 
   1  11   7        0.03        0.00      1.80 o 
   2  11   7        0.50        0.00      2.14 o 
  -3  12   7       11.26       24.31      4.73 o 
  -2  12   7        6.25        7.34      2.29 o 
  -1  12   7       47.01       50.92      5.81 o 
   0  12   7        5.64        4.82      2.63 o 
   1  12   7        0.00        2.01      2.18 o 
   2  12   7       19.72       30.14      5.85 o 
  -3  13   7        0.06        1.55      2.73 o 
  -2  13   7        3.34        4.18      4.63 o 
  -1  13   7        0.01        2.34      2.18 o 
   0  13   7        1.68        6.10      2.58 o 
   1  13   7        0.75        3.59      3.27 o 
  -2  14   7        2.70        4.90      4.29 o 
  -1  14   7       17.66       17.73      3.66 o 
   0  14   7        0.10        0.60      2.16 o 
   1  14   7        0.00        4.03      3.88 o 
  -1  15   7        0.04        3.42      2.43 o 
   0  15   7       11.28       11.54      3.46 o 
  -4   0   8       46.48       51.87      9.82 o 
  -2   0   8       15.02       24.58      6.25 o 
   0   0   8        0.35        0.53      3.00 o 
   2   0   8        5.48        7.70      2.77 o 
  -4   1   8        1.86        2.67      3.12 o 
  -3   1   8        2.55        3.25      2.36 o 
  -2   1   8        8.25        5.30      2.93 o 
  -1   1   8        8.43        7.55      3.18 o 
   0   1   8       80.86       90.76      7.42 o 
   1   1   8        1.01        1.96      1.53 o 
   2   1   8       14.80       11.42      2.31 o 
  -4   2   8        0.00        0.00      2.67 o 
  -3   2   8        1.24        0.98      2.23 o 
  -2   2   8        0.78        1.65      3.23 o 
  -1   2   8       24.99       27.50      4.71 o 
   0   2   8       77.10       88.68      9.29 o 
   1   2   8        4.64        4.75      2.12 o 
   2   2   8       12.53       12.45      2.84 o 
  -4   3   8        0.21        0.00      2.47 o 
  -3   3   8        2.48        1.60      2.52 o 
  -2   3   8        1.53        3.55      2.52 o 
  -1   3   8       27.49       30.18      4.71 o 
   0   3   8      157.49      155.95      6.71 o 
   1   3   8        1.30        3.72      1.88 o 
   2   3   8       12.75       10.57      2.70 o 
  -4   4   8        4.70        1.69      3.01 o 
  -3   4   8        5.71       15.17      4.03 o 
  -2   4   8        5.70        4.25      2.52 o 
  -1   4   8       14.19       16.68      4.48 o 
   0   4   8        4.24        2.90      1.85 o 
   1   4   8        1.90        4.13      2.06 o 
   2   4   8        0.47        2.10      1.93 o 
  -4   5   8        0.97        1.71      3.91 o 
  -3   5   8        3.84        0.00      2.13 o 
  -2   5   8        5.51       11.35      5.22 o 
  -1   5   8        2.46        3.13      2.50 o 
   0   5   8        0.87        2.59      1.98 o 
   1   5   8        0.60        0.17      2.01 o 
   2   5   8        0.14        2.81      2.42 o 
  -3   6   8        5.41        3.11      2.62 o 
  -2   6   8        5.87        7.06      2.77 o 
  -1   6   8        8.22       11.42      3.76 o 
   0   6   8        7.44       13.95      4.05 o 
   1   6   8      141.02      134.94      9.69 o 
   2   6   8        7.67        5.99      2.92 o 
  -3   7   8        0.20        2.28      1.88 o 
  -2   7   8        8.31        3.95      2.56 o 
  -1   7   8        1.18        4.00      1.86 o 
   0   7   8        7.22        8.07      3.08 o 
   1   7   8       20.46       18.87      3.87 o 
   2   7   8        1.81        0.00      2.33 o 
  -3   8   8       25.64       25.68      3.54 o 
  -2   8   8        8.95        6.23      3.97 o 
  -1   8   8        1.63        1.99      1.81 o 
   0   8   8        0.07        2.33      2.19 o 
   1   8   8       23.38       19.58      4.26 o 
   2   8   8        0.58        0.00      2.24 o 
  -3   9   8       15.39       18.08      3.26 o 
  -2   9   8        3.56        3.06      2.72 o 
  -1   9   8        0.74        0.91      1.74 o 
   0   9   8        3.07        6.33      3.97 o 
   1   9   8        0.03        2.63      2.27 o 
   2   9   8        2.47        5.26      4.13 o 
  -3  10   8        0.37        2.72      2.02 o 
  -2  10   8        8.73       17.61      4.46 o 
  -1  10   8       12.32       15.19      3.84 o 
   0  10   8       17.43       19.35      5.69 o 
   1  10   8        7.05        6.71      2.96 o 
  -2  11   8        5.82        9.70      2.63 o 
  -1  11   8       36.48       49.51      8.07 o 
   0  11   8        3.69       11.17      4.75 o 
   1  11   8        1.66        0.96      2.15 o 
  -2  12   8        0.75        0.78      2.34 o 
  -1  12   8        0.41        8.00      5.29 o 
   0  12   8        0.40        0.00      3.00 o 
  -1  13   8       26.25       35.73      5.61 o 
   0  13   8        0.27        0.48      3.23 o 
  -3   0   9        1.59        0.00      3.41 o 
  -1   0   9       12.34       17.50      6.07 o 
   1   0   9        2.64        4.23      2.86 o 
  -3   1   9       19.48       20.16      4.55 o 
  -2   1   9        4.05        4.70      5.50 o 
  -1   1   9        0.22        3.21      2.73 o 
   0   1   9        7.85        6.81      2.91 o 
   1   1   9        0.02        0.00      1.97 o 
  -3   2   9        4.49        4.86      3.10 o 
  -2   2   9        8.87       10.90      3.59 o 
  -1   2   9       11.23       13.14      3.68 o 
   0   2   9        1.85        1.07      2.37 o 
   1   2   9        2.01        3.13      1.96 o 
  -3   3   9       17.52       26.49      5.15 o 
  -2   3   9        0.20        2.01      2.68 o 
  -1   3   9        0.77        0.77      2.56 o 
   0   3   9        2.26        5.89      2.88 o 
   1   3   9        3.70        5.79      3.17 o 
  -3   4   9        0.50        0.00      2.56 o 
  -2   4   9        1.16        0.50      2.53 o 
  -1   4   9        1.32        0.34      2.22 o 
   0   4   9        4.36        5.45      2.92 o 
   1   4   9       22.83       28.80      5.13 o 
  -3   5   9        1.35        0.00      2.81 o 
  -2   5   9       17.23       21.14      4.69 o 
  -1   5   9        0.57        0.98      2.50 o 
   0   5   9       11.10       12.95      2.91 o 
   1   5   9       36.63       39.98      6.15 o 
  -2   6   9        9.89       16.00      4.25 o 
  -1   6   9        0.78        2.04      3.14 o 
   0   6   9        2.12        4.75      2.66 o 
   1   6   9        4.81        7.29      3.30 o 
  -2   7   9       11.78       13.14      3.83 o 
  -1   7   9        2.31        6.81      3.11 o 
   0   7   9        4.46        2.87      2.77 o 
   1   7   9        6.56        2.11      2.87 o 
  -2   8   9        1.43        5.06      3.07 o 
  -1   8   9        1.10        2.02      3.04 o 
   0   8   9        1.38        3.65      4.22 o 
  -1   9   9       13.42       14.59      5.15 o 
   0   9   9       15.24       12.71      5.23 o 
   0   0  10        9.81        0.61      4.72 o 
  -1   1  10        2.23        1.27      3.00 o 
  -1   2  10        8.71        5.79      3.28 o 
  -1   3  10       11.71       13.22      5.58 o 
                                                 
